# Supplementary material for: Short-Term Exposure to Ambient Air Pollution and Increased Emergency Room Visits for Skin Diseases in Beijing, China
Source: Toxics. 2021 May 12;9(5):108. doi: 10.3390/toxics9050108 (PMC8151157; doi:10.3390/toxics9050108)
Supplement: Supplementary file 1 [file toxics-09-00108-s001.zip]

Archive with 1 entries (1 files):
- toxics-1188951-supplementary.pdf
